# Supplementary material for: Invasive stratified mucin-producing carcinoma of the cervix: a report of 34 cases of immunohistochemical and clinicopathological findings
Source: Front Oncol. 2026 Mar 2;16:1681399. doi: 10.3389/fonc.2026.1681399 (PMC12989362; doi:10.3389/fonc.2026.1681399)
Supplement: Supplementary file 1 [file Table1.xlsx]

## Sheet: Sheet1
ID	Age	FIGO stage	Invasion depth	maximum diameter(cm)	Siilva type	LVSI	LNM	PFS(months)	outcome
1	71	IIIC1	＞2/3	1	C	+	+	26	1
2	50	IB1	＜1/3	1.5	A	-	-	18	0
3	38	IIA1	＞2/3	1	C	+	-	19	0
4	41	IB2	medium 1/3	4	A	+	-	23	0
5	63	IB1	＞2/3	1	C	-	-	20	0
6	31	IA1	＜1/3	0.3	B	-	-	23	0
7	50	IIIC1	＞2/3	3	C	+	+	24	0
8	36	IIIC1	＞2/3	4	B	+	+	24	0
9	49	IB1	＜1/3	1	A	-	-	27	0
10	55	IB1	＜1/3	1.3	A	-	-	18	0
11	47	IIIC1	＞2/3	3.5	C	-	+	34	0
12	54	IA1	＜1/3	0.2	A	-	-	31	0
13	60	IIIC2	＞2/3	4.5	C	+	+	12	1
14	37	IA1	＜1/3	0.1	B	-	-	34	0
15	60	IB3	＞2/3	5.5	C	-	-	20	1
16	37	IB2	＞2/3	1	A	-	-	12	0
17	57	IB2	＞2/3	4	C	+	-	44	0
18	65	IB1	＞2/3	1	B	-	-	46	0
19	39	IB1	<1/3	1	C	+	-	13	0
20	42	IB2	＜1/3	2.3	A	-	-	26	0
21	41	IB2	medium 1/3	2.3	C	+	-	10	0
22	67	IB2	＞2/3	1	C	+	-	13	0
23	28	IB3	medium 1/3	5.5	C	+	-	12	0
24	45	IA1	＜1/3	1	B	-	-	13	0
25	51	IB3	medium 1/3	5	C	-	-	22	0
26	33	IA	＜1/3	1.2	B	-	-	18	0
27	50	IB1	＜1/3	0.8	C	-	-	27	0
28	40	IB1	＜1/3	1	B	-	-	11	0
29	56	II	>2/3	2	C	-	-	26	0
30	74	IB2	<1/3	0.5	C	-	-	37	0
31	59	IB2	medium 1/3	1	C	-	-	28	1
32	61	IIIC1	＞2/3	5.5	C	+	+	28	0
33	44	IB2	＞2/3	1	C	+	-	37	0
34	36	IB2	<1/3	2.5	A	-	-	18	0
35	52	IB1	<1/3	1	C	-	-	13	0
36	57	IB1	<1/3	1.5	B	-	-	17	0
37	42	IB2	medium 1/3	2	C	-	-	22	0
38	61	IB3	medium 1/3	5	C	+	-	24	0
39	66	IIIC1	＜1/3	2.3	C	+	+	22	0
40	43	IB2	＞2/3	2	C	-	-	44	0
41	47	IB2	＞2/3	3.5	A	-	-	27	0
42	37	IA1	<1/3	0.3	A	-	-	25	0
43	52	IB3	＜1/3	2	C	+	-	37	0
44	34	IB3	medium 1/3	2	C	-	-	18	0
45	52	IB1	medium 1/3	2	C	-	-	33	0
46	34	IB2	medium 1/3	1	C	+	-	31	0
47	36	IA	<1/3	3	B	-	-	34	0
48	50	IIIC 1	＞2/3	4	C	+	+	22	1
49	59	IB2	＞2/3	1	B	+	-	26	0
50	61	IB2	medium 1/3	3.5	C	-	-	20	0
51	45	IIB	＞2/3	3.5	B	-	-	15	1
52	43	IB3	<1/3	4.1	B	+	-	46	0
53	61	IB1	medium 1/3	1.7	C	-	-	13	0
54	44	IIIC2	<1/3	1.3	C	-	+	19	1
55	60	IB2	medium 1/3	1	C	-	-	16	0
56	55	IB	medium 1/3	2	C	-	-	13	0
57	40	IB3	＞2/3	5	C	-	-	15	0
58	40	IIA1	＞2/3	3.8	C	-	-	11	0
59	42	IB2	medium 1/3	2.5	B	-	-	22	0
60	46	IA	＜1/3	2	A	-	-	17	0
61	41	IA2	＜1/3	3	B	-	-	29	0
62	40	IB2	＜1/3	1	B	-	-	15	0
63	52	IB2	＜1/3	3	A	-	-	26	0
64	54	IB3	＞2/3	5	C	+	-	29	0
65	48	IB2	＜1/3	1	C	+	-	19	0
66	53	IIIC2	＞2/3	4	C	+	+	30	0
67	50	IB3	＜1/3	2	A	+	-	36	0
68	48	IB1	＜1/3	1.6	A	-	-	21	0
69	43	IB3	＞2/3	4.1	B	+	-	15	0
70	55	IB1	medium 1/3	2	C	-	-	44	0
